# Supplementary material for: Changes in Antioxidant Enzymes Activity and Metabolomic Profiles in the Guts of Honey Bee (Apis mellifera) Larvae Infected with Ascosphaera apis
Source: Insects. 2020 Jul 6;11(7):419. doi: 10.3390/insects11070419 (PMC7412215; doi:10.3390/insects11070419)
Supplement: Supplementary file 1 [file insects-11-00419-s001.zip]

Archive with 6 entries (5 files):
- Supplementary Files/Captions for Figures S1, S2, Tables S1, S2.docx
- Supplementary Files/Figure S1.pdf
- Supplementary Files/Figure S2.pdf
- Supplementary Files/Table S1 A total of 80 unique significantly differential metabolites were identified between A. apis-infected larvae and controls.xlsx
- Supplementary Files/Table S2.docx
- Supplementary Files/
