# Supplementary material for: Changes in Antioxidant Enzymes Activity and Metabolomic Profiles in the Guts of Honey Bee (Apis mellifera) Larvae Infected with Ascosphaera apis
Source: Insects. 2020 Jul 6;11(7):419. doi: 10.3390/insects11070419 (PMC7412215; doi:10.3390/insects11070419)
Supplement: Supplementary file 1 [file insects-11-00419-s001.zip › Supplementary Files/Table S1 A total of 80 unique significantly differential metabolites were identified between A. apis-infected larvae and controls.xlsx]

## Sheet: Table S1
Table S1. A total of 80 unique significantly differential metabolites were identified between A. apis-infected larvae and controls.
Metabolites	VIP value	t-test	log2 fold-change (A. apis-infected larvae/ control larvae)
5-Oxo-ETE	1.46326	t=-2.60, df=18, P=0.018	1.05998
Cannabidiol	2.03068	t=-3.16, df=11.95, P=0.0083	0.923946
Lathosterol	1.71082	t=-2.76, df=11.36, P=0.018	0.876833
Stearoylcarnitine	2.00595	t=-3.26, df=18, P=0.0044	0.780781
Gln-Asn	1.73231	t=-3.22, df=18, P=0.0047	0.778386
Phenolphthalein	1.87148	t=-2.24, df=18, P=0.038	0.736584
DL-.alpha.-Phenylglycine	2.21154	t=-3.68, df=18, P=0.0017	0.724576
L-Palmitoylcarnitine	1.46978	t=-2.19, df=18, P=0.042	0.681629
Dexpanthenol	1.55027	t=-2.14, df=18, P=0.047	0.680781
Ile-Met	1.7945	t=-2.60, df=18, P=0.018	0.646067
Myristoleic acid	2.03501	t=-3.03, df=18, P=0.0071	0.642295
Inosine 5'-monophosphate (IMP)	1.6888	t=-2.68, df=10.28, P=0.023	0.559566
Propoxyphene	1.46747	t=-2.13, df=18, P=0.047	0.488467
Gentisaldehyde	1.57455	t=-2.17, df=18, P=0.044	0.472279
Estriol 16.alpha.-(.beta.-D-glucuronide)	1.66454	t=-2.78, df=18, P=0.012	0.460585
Diethyltoluamide	2.15965	t=-2.16, df=18, P=0.045	0.452108
Suberylglycine	1.78265	t=-2.18, df=18, P=0.042	0.429159
4-Hydroxybenzaldehyde	1.57383	t=-2.21, df=18, P=0.041	0.419968
Glycogen	1.70446	t=-2.26, df=18, P=0.037	0.356464
(-)-Norephedrine	1.67515	t=-2.92, df=18, P=0.0092	0.35266
Dodecanoic acid	2.15844	t=-2.21, df=18, P=0.040	0.344377
Ile-Ser	1.27575	t=-2.84, df=18, P=0.011	0.33383
D-(+)-Melibiose	1.57557	t=-2.28, df=18, P=0.035	0.326271
1,3,5(10)-Estratrien-3,17.beta.-diol 17-glucosiduronate	1.52544	t=-2.29, df=18, P=0.035	0.313965
N-.alpha.-Acetyl-L-arginine	1.80319	t=-2.32, df=18, P=0.032	0.284796
L-Tyrosine	1.95431	t=-2.16, df=18, P=0.045	0.200342
Uridine 5'-monophosphate (UMP)	2.44633	t=-3.05, df=18, P=0.0069	0.196744
D-Ribulose 5-phosphate	2.11633	t=-2.15, df=18, P=0.045	0.133141
alpha-D-Galactose 1-phosphate	1.58365	t=3.25, df=18, P=0.0044	-0.149219
3-Methylhistidine	1.72403	t=2.30, df=18, P=0.034	-0.182887
D-Erythrose 4-phosphate	1.12032	t=2.49, df=18, P=0.023	-0.189029
Cytidine 5'-diphosphate (CDP)	1.43501	t=2.19, df=18, P=0.042	-0.189431
Taurine	2.26472	t=2.93, df=18, P=0.0089	-0.194678
Adenosine 3',5'-diphosphate (PAP)	1.25604	t=2.75, df=18, P=0.013	-0.25699
Oxazepam	1.98481	t=2.67, df=18, P=0.015	-0.264931
2'-Deoxyadenosine 5'-monophosphate (dAMP)	2.03627	t=2.33, df=18, P=0.032	-0.26711
Tartaric acid	2.15997	t=3.12, df=18, P=0.0059	-0.323414
D-Ribose 5-phosphate	1.45196	t=2.50, df=11.83, P=0.028	-0.337363
Hieracin	1.12081	t=2.67, df=11.61, P=0.021	-0.36118
Orotate	1.87419	t=2.32, df=18, P=0.032	-0.362039
NG,NG-dimethyl-L-arginine(ADMA)	2.06746	t=2.42, df=18, P=0.0265	-0.402449
Isobutyrylglycine	1.8942	t=2.26, df=18, P=0.0367	-0.404519
Oleoyl-CoA	1.57644	t=2.97, df=11.66, P=0.0120	-0.412815
Stavudine	2.19747	t=2.65, df=18, P=0.0163	-0.423567
Uric acid	2.44359	t=4.02, df=18, P=0.000800	-0.478313
L-Gulonic gamma-lactone	2.39976	t=2.96, df=18, P=0.00840	-0.550807
Nabumetone	2.4684	t=3.14, df=18, P=0.00564	-0.574154
N-Acetylmannosamine	2.30284	t=2.49, df=18, P=0.0227	-0.606879
Caproic acid	1.95832	t=2.29, df=18, P=0.0342	-0.638678
Vanillin	1.9754	t=3.12, df=10.69, P=0.0100	-0.674355
Mesaconic acid	2.25774	t=3.38, df=12.75, P=0.00502	-0.679224
Phe-Phe	1.47819	t=2.45, df=18, P=0.0249	-0.697565
D-Arabinono-1,4-lactone	2.55918	t=3.11, df=18, P=0.00592	-0.707758
Putrescine	2.64151	t=2.83, df=18, P=0.0111	-0.731992
Thymol	2.38611	t=2.69, df=18, P=0.0150	-0.734734
5'-CMP	1.93419	t=3.39, df=18, P=0.00327	-0.762507
Maltitol	1.77379	t=2.48, df=18, P=0.0231	-0.774604
Creatinine	2.37253	t=3.36, df=12.66, P=0.00528	-0.781945
Hippuric acid	2.13968	t=2.12, df=18, P=0.0485	-0.813267
Jasmonic acid	2.26179	t=2.46, df=18, P=0.0245	-0.822748
Indolelactic acid	2.05383	t=2.76, df=12.05, P=0.0172	-0.845848
Galactonic acid	2.22187	t=3.63, df=12.87, P=0.00309	-0.883736
Muramic acid	2.36232	t=2.56, df=18, P=0.0196	-0.89053
1,3-Dimethyluric acid	2.19031	t=3.13, df=12.82, P=0.00803	-0.897638
Pyrrole-2-carboxylic acid	2.20549	t=2.33, df=10.26, P=0.0413	-0.900459
Pro-Thr	1.82364	t=2.51, df=11.81, P=0.0276	-0.954263
Traumatic Acid	2.3717	t=2.47, df=18, P=0.0238	-0.994244
Sebacic acid	2.30288	t=2.74, df=12.67, P=0.0173	-1.06834
D-Tagatose	2.31321	t=3.04, df=12.75, P=0.00962	-1.14421
(R)-mevalonic acid 5-Phosphate	2.03067	t=2.38, df=18, P=0.0284	-1.14544
Isovalerylglycine	2.12046	t=2.97, df=18, P=0.00814	-1.15655
2-Ethyl-2-Hydroxybutyric acid	2.23322	t=2.76, df=12.03, P=0.0171	-1.15799
D-Ribose	2.18103	t=2.69, df=18, P=0.0151	-1.15842
Ethosuximide	1.94819	t=3.02, df=18, P=0.00735	-1.16217
D-Threitol	2.35941	t=3.62, df=18, P=0.00194	-1.17579
(R)-2-Hydroxycaprylic acid	2.32038	t=2.41, df=18, P=0.0271	-1.23879
L-Carnitine	2.36608	t=2.55, df=18, P=0.0200	-1.24924
DL-lactate	2.32267	t=3.70, df=18, P=0.00165	-1.38359
(4Z,7Z,10Z,13Z,16Z,19Z)-4,7,10,13,1 6,19-Docosahexaenoic acid	2.34819	t=2.59, df=18, P=0.019	-1.40072
10-hydroxy capric acid	2.22187	t=2.32, df=11.04, P=0.040	-1.58322
